# Supplementary material for: MiPRIME: an integrated and intelligent platform for mining primer and probe sequences of microbial species
Source: Bioinformatics. 2024 Jul 2;40(7):btae429. doi: 10.1093/bioinformatics/btae429 (PMC11246166; doi:10.1093/bioinformatics/btae429)
Supplement: btae429_Supplementary_Data [file btae429_supplementary_data.zip]

Archive with 3 entries (3 files):
- SI-FIGURE1.png
- SI-FIGURE2.png
- SI.docx
